# Supplementary material for: A Computer-Based Methodology to Design Non-Standard Peptides Potentially Able to Prevent HOX-PBX1-Associated Cancer Diseases
Source: Int J Mol Sci. 2021 May 26;22(11):5670. doi: 10.3390/ijms22115670 (PMC8198631; doi:10.3390/ijms22115670)
Supplement: Supplementary file 1 [file ijms-22-05670-s001.zip]

Archive with 1 entries (1 files):
- ijms-1209267-supplementary.pdf
